# Supplementary material for: Enhanced Cd-Accumulation in Typha latifolia by Interaction with Pseudomonas rhodesiae GRC140 under Axenic Hydroponic Conditions
Source: Plants (Basel). 2022 May 29;11(11):1447. doi: 10.3390/plants11111447 (PMC9183143; doi:10.3390/plants11111447)
Supplement: Supplementary file 1 [file plants-11-01447-s001.zip]

Archive with 1 entries (1 files):
- plants-1687644-supplementary.pdf
